# Supplementary material for: Early prediction of disease progression in COVID-19 pneumonia patients with chest CT and clinical characteristics
Source: Nat Commun. 2020 Oct 2;11:4968. doi: 10.1038/s41467-020-18786-x (PMC7532528; doi:10.1038/s41467-020-18786-x)
Supplement: Supplementary file 4 — Supplementary Data 1 [file 41467_2020_18786_MOESM4_ESM.xlsx]

## Sheet: derivation cohort
case no.	age	platelet count	white blood cell count	neutrophil count	lymphocyte count	NLR	total bilirubin	ALT	AST	albumin	creatinine	creatine kinase	lactic dehydrogenase	C-reactive protein	bilateral involvement(1:yes)	number of lobes involved	number of segments involved	GGO	consolidation	GGO with consolidation	crazy-paving	air bronchogram	CT severity score	outcome	bacterial co-infection
CS001	57	181	2.2	1.45	0.284233	5.10145	10.94	1.19	37.4	37.6	49.85	149.2	286.3	17.05	1	5	17	1	1	1	0	1	11	1	1
CS004	47	130	5.98	3.82	1.82	2.0989	14.76	17.44	20.82	34.34	40.73	54.8	175.9	51.12	1	5	17	1	1	1	0	1	11	0	0
CS005	56	176	3.59	1.95	1.24	1.57258	14.49	16.24	20.01	41.92	63.71	38.1	146.1	7.4	1	2	3	1	1	1	0	1	4	0	1
CS006	65	173	1.01	0.48	0.47	1.02128	10.65	15.71	26.21	30.46	22.52	72.2	288.6	38.21	1	4	10	1	1	1	1	1	11	0	0
CS007	53	212	5.67	3.68	1.53	2.40523	15.99	13.65	18.79	35	55.35	108.7	177.9	27.16	1	4	6	1	1	1	0	0	7	1	0
CS008	35	179	4.57	2.93	1.18	2.48305	20.11	32.44	27.61	36.93	61.06	128	135.6	12.33	1	4	7	1	0	0	0	0	5	0	1
CS009	46	111	3.78	2.83	1.03903	2.72368	7.83	30.5	33.54	35.54	53.43	82.4	222	38.1	1	3	5	1	1	1	1	1	4	0	0
CS010	29	181	2.9	2.01	0.59	3.40678	17.63	29.74	26.05	40.51	43.96	75.9	129.9	19.86	1	2	5	1	1	1	0	1	5	0	0
CS011	36	147	2.99	1.47	0.97	1.51546	15.25	12.04	23.38	40.33	40.83	84.8	131.9	2.93	0	2	2	1	0	0	0	0	2	0	0
CS012	50	139	4.75	3.36	1.02	3.29412	15.32	23.87	30.59	35.78	41.51	81.6	201.7	28.87	1	5	15	1	1	1	0	0	10	0	0
CS013	36	172	4.77	3.41	1.05	3.24762	12.55	28.91	26.28	44.73	77.47	599.6	177.2	9.26	1	2	2	1	1	1	0	0	2	0	0
CS014	26	143	4.63	3.53	0.68	5.19118	9.97	10.25	28.55	36.21	40.41	131	168.4	15.46	1	5	12	1	1	1	0	1	9	0	0
CS015	51	158	4.51	3.31	1.07	3.09346	15.44	31.88	49.39	32.99	40.53	436.3	344.5	36.71	1	5	14	1	1	1	1	1	9	0	1
CS016	40	137	4.35	2.9	0.88	3.29545	17.72	21.7	20.18	35.79	43.71	46.5	88.2	7.01	1	3	5	1	1	1	0	1	4	0	0
CS017	41	135	2.45	1.36	0.74	1.83784	9.63	10.88	14.8	40.17	30.11	27.3	99.8	1.01	0	1	2	1	1	1	0	1	2	0	0
CS018	46	186	4.09	2.21	1.39	1.58993	5.47	24.64	27.33	34.72	61.21	83.3	142.7	16.98	1	4	11	1	1	1	0	0	7	0	0
CS019	42	224	4.36	3.66	0.62	5.90323	26.8	39.56	30.88	44.52	45.09	86.7	157.8	23.56	1	3	8	1	1	1	0	1	5	0	0
CS020	64	138	3.33	2.37	0.71	3.33803	9.9	21.71	27.13	37.3	33.57	92	145.4	27.74	1	5	12	1	1	1	0	0	9	1	1
CS021	30	110	2.98	1.75	0.9	1.94444	10.16	17.77	21.46	39.59	57.15	61	133.6	6.51	1	2	5	1	1	1	0	0	3	0	0
CS022	27	172	2.73	1.71	0.67	2.55224	8.18	15.63	19.75	38.03	53.72	83.4	184.8	25.06	1	2	6	1	1	1	0	1	4	0	0
CS023	31	168	2.98	1.78	0.91	1.95604	9.17	17.67	18.96	42.27	71.86	67.4	121.1	15.69	1	3	4	0	0	0	0	0	4	0	0
CS024	40	246	6.74	5.72	0.78	7.33333	22.85	30.49	24.71	34.4	66.92	125.7	270	71.5	1	5	14	1	1	1	1	1	13	0	0
CS025	41	173	3.24	1.88	0.97	1.93814	14.6	23.4	28.5	35.3	46.6	199.8	182.7	7.4	1	2	3	1	1	1	0	0	4	0	0
CS026	38	318	5.03	2.58	2.02	1.27723	10.92	87.65	78.81	38.64	62.94	144.8	216.8	6.11	1	4	12	1	1	1	0	1	6	0	0
CS027	32	136	3.11	1.79	0.92	1.94565	5.1	8.79	21.7	41.75	41.45	86.1	171.6	12.79	1	3	6	1	1	1	0	0	5	0	0
CS028	36	158	3.14	2.02	0.86	2.34884	6.99	14.15	15.52	40.19	54.1	30.7	107.8	8.79	1	2	5	1	0	0	1	1	3	0	0
CS029	31	224	2.63	1.15	1.34	0.858209	14.24	11.48	15.94	41.59	39.75	34.5	111	8.92	0	1	1	1	0	0	0	0	1	0	0
CS030	40	96	1.75	0.88	0.74	1.18919	11.36	12.79	13.09	40.07	32.96	35.7	88.2	2.15	0	1	1	1	0	0	0	0	1	0	0
CS031	34	153	3.34	2.29	0.75	3.05333	9.37	29.52	23.13	39.84	74.02	64.2	134.2	16.9	1	4	9	1	1	1	1	1	5	0	0
CS032	40	104	4.75	2.99	1.45	2.06207	19.98	19.6	26.34	38.52	64.41	159.2	170.6	15.35	1	4	10	1	1	1	0	1	4	0	0
CS033	38	298	4.44	2.16	1.76	1.22727	11.1	12.3	14.8	45.3	35.5	32.8	102.2	1.9	1	4	5	1	0	0	0	0	4	0	0
CS034	67	139	4.52	2.57	1.38	1.86232	16.32	13.96	22.52	35.46	70.3	36.9	183	21.4	1	5	8	1	1	1	1	0	7	0	0
CS036	40	165	6.49	4.6	1.49	3.08725	14.79	24.96	35.42	36.91	51.44	341.9	270.6	30.3	1	5	13	1	1	1	0	1	7	0	0
CS037	31	122	3.83	2.33	1.17	1.99145	12.43	30.58	34.4	46.02	42.54	235	238.9	21.32	1	5	12	1	1	1	1	1	7	0	0
CS038	64	150	5.64	4.59	0.92	4.98913	16.24	31.41	22.63	30.29	52.26	501.9	269.4	76.4	1	5	16	1	1	1	1	1	16	1	0
CS039	41	90	4.59	3.47	0.84	4.13095	19.85	23.76	27.43	40.29	48.33	116.1	142.9	21.84	1	5	11	1	1	1	0	1	7	0	1
CS040	29	124	3.33	1.95	1.09	1.78899	19.77	30.37	27.53	38.42	58.42	63.7	177.1	53.67	1	2	4	1	1	1	0	1	3	0	0
CS041	43	423	5.7	3.81	1.26	3.02381	10.61	34.74	32.68	30.41	27.15	30.3	184.3	50.82	1	5	15	1	1	1	1	1	13	1	0
CS042	30	228	3.31	1.83	1.2	1.525	22.92	13.03	12.9	38.29	44.34	28.8	120	4.19	0	1	3	1	1	1	1	0	2	0	0
CS046	33	170	3.65	1.89	1.33	1.42105	11.14	23.58	19.87	41.87	25.52	32.3	129.1	2.47	1	2	5	1	1	0	0	0	3	0	0
CS047	48	118	2.48	2.04	0.37	5.51351	16.82	17.12	24.85	35.33	84.71	57.2	295.5	54.53	1	5	12	1	1	1	1	1	12	0	1
CS048	21	145	3.23	1.97	1.02	1.93137	15.1	27.1	24.4	44.3	68.6	103.5	128.9	0.4	1	5	10	1	1	1	0	1	7	0	0
CS049	50	291	4.8	3.82	1.45933	2.61765	17.25	30.54	23.97	35.35	20.58	28.1	207.6	39.47	1	4	9	1	1	1	0	0	9	0	0
CS050	34	210	4.91	3.15	1.38	2.28261	9.91	27.55	25.27	40.21	53.68	84.2	175.3	28.48	1	5	12	1	1	1	0	0	9	0	0
CS051	47	155	6.01	4.51	1.02	4.42157	20.07	12.11	12.88	42.25	30.01	27.6	109.5	6.82	1	3	3	1	1	1	0	0	4	0	0
CS052	47	155	4.36	3.09	1.05	2.94286	9.08	28.53	23.47	31.89	42.88	133.8	257.4	25.2	1	5	12	1	1	1	0	1	9	0	0
CS053	48	139	5.57	4.17	0.94	4.43617	16.37	25.59	22.38	39.01	44.19	63.9	153.6	5.31	0	1	2	1	1	1	0	1	3	0	0
CS054	39	132	3.18	2.3	0.73	3.15068	9.83	13.38	20.75	37.71	34.82	69.6	167.1	0.41	1	2	2	1	1	1	0	1	3	0	0
CS055	25	285	14.42	12.56	2.72768	4.60465	11.5	29.9	22.3	28.7	56.3	344.9	251.4	9.1	1	4	11	1	1	1	0	0	6	0	1
CS059	58	162	4.53	3	1.26	2.38095	7.61	18.95	33.63	32.97	43.99	134.5	276.9	40.19	1	5	15	1	1	1	1	1	16	1	0
CS060	64	148	4.58	2.79	0.467745	5.96479	8.8	14.22	19.85	38.57	65.07	62.6	184.2	29.41	1	5	14	1	0	0	1	0	10	1	1
CS061	40	150	4.7	2.37	1.78	1.33146	26.13	12.04	15.28	42.73	51.1	35	93.2	2.73	0	1	1	0	1	0	0	0	1	0	0
CS062	65	138	4.97	3.07	1.2	2.55833	14.74	26.09	35.93	35.94	51.45	163.7	199	59.07	1	5	10	1	1	1	1	1	11	0	0
CS063	37	127	3.44	2.03	0.95	2.13684	7.3	14.43	20.19	38.04	33.05	40	116.8	10.42	1	5	10	1	1	0	0	0	7	0	0
CS064	37	147	3.87	2.47	0.84	2.94048	10.92	16.78	17.98	35.39	50.58	128.9	198.5	46.36	1	4	11	1	1	1	1	1	9	0	0
CS065	50	458	6.05	4.26	1.36	3.13235	7.2	41.7	35.3	37.5	77.6	216.8	241.1	6.7	1	5	18	1	1	1	0	1	13	0	0
CS066	54	163	4.39	3.66	1.44	2.54167	17.25	37.09	27.82	37.57	57.53	80.7	221.8	55.55	1	5	12	1	1	1	0	1	9	0	0
CS067	57	254	7.17	4.4	1.88	2.34043	19.85	17.64	18.27	35.61	40.32	19.3	187	56.03	1	5	13	1	1	1	1	1	12	0	0
CS068	28	184	10.34	8.04	1.57	5.12102	20.75	24.07	32.91	38.01	66.59	151.4	267.4	50.18	1	5	15	1	1	1	1	1	11	0	0
CS070	37	43	13.43	9.96	2.43	4.09877	31.58	18.67	18.93	40.45	64.93	174.5	162.8	44.01	1	3	5	1	1	1	1	1	5	0	0
CS071	41	280	7.82	5.45	1.7	3.20588	30.57	21.27	18.85	36.76	72.9	63.1	142.6	8.26	1	4	7	1	1	1	1	1	6	0	0
CS072	63	251	4.94	3.76	0.94	4	18.42	28.41	29.05	32.13	32.84	24.5	195	38.7	1	5	16	1	1	1	1	1	14	0	0
CS073	50	249	3.34	2.84	0.754937	3.7619	14.12	93.65	49.13	33.25	59.71	25.7	280.9	38.02	1	5	16	1	1	1	1	1	14	0	0
CS074	51	108	3.17	2.15	0.72	2.98611	17.26	19.91	26.55	41.36	51.56	58.1	152.8	15.38	1	4	5	1	1	1	1	1	4	0	0
CS075	61	200	5	3.42	1.82	3.4	12	20	23	38	60	na	255	49	1	5	16	1	1	1	1	1	14	0	0
CS076	34	146	3.48	2.33	0.88	2.64773	11.65	14.5	16.27	36.37	34.31	30.8	118.1	4.3	1	4	12	1	1	1	1	1	8	0	0
CS077	53	204	5.86	4.47	0.93	4.80645	13.78	46.8	39.01	37.31	213.79	449.5	397.3	36.88	1	5	12	1	1	1	1	1	15	1	0
CS078	53	100	3.59	2.08	1.1	1.89091	4.14	18.96	23.22	36.38	91.93	75.9	153.5	38.99	1	5	18	1	1	1	1	1	9	0	0
CS079	38	181	5.48	2.56	2.55	1.00392	13.23	20.13	24.76	40.2	46.74	49.8	166.1	13.6	1	4	11	1	1	1	1	1	7	0	0
CS080	29	187	3.27	2.37	0.55	4.30909	16.35	11.91	17.55	36.49	54.91	120.6	181.2	62.36	1	2	6	1	1	1	1	1	5	0	0
CS081	40	133	4.01	1.84	1.51	1.21854	10.94	46.32	39.92	39.25	49	74.3	185.9	11.42	1	4	8	1	1	1	0	1	8	0	0
CS082	68	134	3.62	2.57	0.64	4.01562	13.65	15.01	20.65	32.49	54.77	40.2	142.2	21.73	1	4	6	1	1	1	0	1	6	0	0
CS083	34	162	4.77	2.38	2.04	1.16667	16.77	19.45	15.63	41.49	53.13	59.3	141.3	5.39	0	1	1	0	1	0	0	1	2	0	0
CS084	32	164	3.39	1.23	1.53	0.803922	10.23	21.71	17.85	39.04	49.39	123.6	117.4	5.12	1	2	4	1	1	1	0	0	3	0	0
CS085	53	217	8.11	3.89	3.67	1.05995	9.03	35.17	26.8	42.88	53.1	63.8	146.2	4.53	0	1	1	1	1	1	0	0	2	0	0
CS086	50	134	2.78	1.63	0.86	1.89535	7.59	28.41	42.49	34.12	23.39	171.9	355.1	11.48	1	5	16	1	1	1	0	0	10	0	0
CS087	47	108	4.06	3.01	0.75	4.01333	8.41	16.49	23.03	35.34	37.75	71	223.8	32.98	1	5	11	1	1	1	1	1	11	0	0
CS088	21	137	4.65	2.66	1.43	1.86014	8.33	15.1	16.49	38.98	75.96	78.9	152.2	13.8	1	2	4	1	1	1	0	1	4	0	0
CS090	70	293	6.44	4.7	1.12	4.19643	8.62	48.16	35.67	27.91	44.49	49.1	178	12.23	1	5	13	1	1	1	0	1	10	0	0
CS091	45	200	3.26	1.99	1	1.99	8.02	58.42	22.22	27.65	52.17	40.8	232.1	31.85	1	5	14	1	1	1	0	1	12	0	0
CS092	39	35	4.98	3.58	1.05	3.40952	5.63	19.3	18.79	36.92	75.7	172.4	140.1	23.68	0	1	1	1	1	1	0	1	2	0	0
CS093	47	149	3.61	1.48	1.7	0.870588	11.9	22.01	24.28	42.35	64.95	82.6	152	9.89	1	2	3	0	1	0	0	0	2	0	0
CS095	30	240	7.29	5.84	1.02	5.72549	9.82	16.69	20.84	37.45	50.83	62.6	141.9	17.42	1	2	2	1	1	1	0	0	2	0	0
CS096	50	163	4.08	2.65	1.13	2.34513	10.86	13.07	20.99	37.03	34.52	69.9	143.9	17.89	1	5	9	1	1	1	0	1	7	0	0
CS097	30	127	3.93	2.58	0.96	2.6875	9	15.57	16.78	39.96	77.08	70.6	103.9	2.28	1	4	5	0	1	0	0	1	7	0	0
CS098	29	146	5.36	3.25	1.46	2.22603	12.68	27.89	18.34	42	76.12	195.2	206	16.21	1	4	11	1	1	1	0	1	7	0	0
CS099	37	226	6.89	3.76	2.71	1.38745	18.1	26.38	23.27	35.4	59.07	34.2	126.6	2.3	0	2	2	0	1	0	0	0	1	0	0
CS100	65	246	6.52	5	1.13	4.42478	20.28	39.68	41.24	31.08	48.29	63.7	261.9	60.01	1	5	10	1	1	1	0	0	10	0	0
CS101	51	179	4.8	3.61	0.84	4.29762	7.88	15.83	26.92	33.49	63.37	23.9	213.1	42.02	1	5	6	1	1	1	1	1	12	0	0
CS102	41	192	7.53	5.04	1.83	2.7541	15.31	21.27	16.33	39.85	38.8	34	148.2	5.32	1	3	5	1	0	0	0	0	4	0	0
CS103	41	158	5.14	3.41	1.37	2.48905	7.94	12.44	17.52	34.18	39.95	22.7	107.1	15.73	1	5	12	1	1	1	0	0	8	0	0
CS104	44	131	5.16	4.04	0.7	5.77143	10.61	37.26	46.96	33.77	32.32	81.4	253.9	69.59	1	5	15	1	1	1	0	1	15	1	1
CS105	61	171	5.56	3.93	0.95	4.13684	7.97	12.82	21.63	34	35.87	161.7	133.7	24.47	1	2	3	1	1	1	0	0	3	0	0
CS106	66	117	2.79	1.95	0.62	3.14516	7.23	16.29	33.24	35.36	26.24	64.4	184.9	18.73	1	5	10	1	1	1	1	1	7	1	1
CS107	59	222	4.22	2.82	1.11	2.54054	11.91	29.72	41.41	30.8	57.91	148.9	273.9	55.88	1	5	12	1	1	1	0	1	13	0	0
CS108	29	138	4.57	3.11	0.91	3.41758	8.61	46.95	55.32	38.99	56.48	986.4	196.1	17.43	1	4	11	1	1	1	0	1	8	0	1
CS109	40	240	5.28	3.3	1.5	2.2	20.08	14.05	19.25	36.54	50.44	35.5	125.2	2.91	1	5	9	1	0	0	0	0	5	0	0
CS110	46	120	1.93	1.09	0.74	1.47297	7.75	23.59	34.21	32.16	34.32	55.7	244.7	54.53	1	5	15	1	1	1	0	1	14	0	0
CS111	40	305	4.62	2.93	1.21	2.42149	10.62	45.94	35.81	38.74	47.45	155.9	198.1	47.73	1	4	10	1	1	1	0	1	9	0	0
CS112	35	147	3.69	1.96	1.31	1.49618	7.5	21.27	15.09	33.87	28.93	41.3	138.1	22.38	1	3	9	1	1	1	0	1	6	0	0
CS113	28	269	4.15	2.18	1.51	1.44371	4.05	14.9	21.7	37.43	37.23	39.1	150.3	7.2	1	5	9	1	1	1	1	1	6	0	0
CS114	70	80	5.45	4.4	0.87	5.05747	12.54	21.06	46.16	31.69	63.88	513.3	440.2	58.67	1	5	15	1	1	1	0	1	17	1	0
CS115	27	324	7.56	4.53	2.28	1.98684	14.6	27.79	18.82	36.22	42.6	33.5	148.8	1.95	1	5	12	1	0	0	0	0	8	0	0
CS116	26	249	4.64	3.14	1.2	2.61667	15.41	22.34	24.04	33.53	29.05	33.6	172.7	24.46	1	4	9	1	1	1	0	1	10	0	0
CS117	31	210	3.67	1.85	1.59	1.16352	10.46	9.31	16.06	43.06	40.97	44.3	82.5	1.53	0	1	1	1	0	0	0	0	1	0	1
CS118	50	154	4.49	3.51	0.66	5.31818	10.63	15.58	22.88	32.35	55.34	169.1	187.2	20.2	1	5	15	1	1	1	0	0	10	0	0
CS119	37	124	2.35	1.51	0.482928	3.12676	8.03	18.98	30.35	36.13	55.4	386	197.4	43.97	1	5	12	1	1	1	0	1	9	1	0
CS120	21	232	5.24	3.31	1.6	2.06875	19.21	21.01	23.08	42.39	55.36	43.4	131.5	4.42	1	2	2	1	1	1	0	0	3	0	0
CS121	50	201	3.58	2.45	0.91	2.69231	7.11	13.09	13.85	32.38	33.38	26.2	124.8	23.62	0	2	6	1	1	1	0	1	5	0	0
CS122	41	216	3.63	2.87	0.54	5.31481	14.41	18.95	31.38	36.53	64.49	68.7	302.4	51.47	1	4	13	1	1	1	0	1	12	0	0
CS123	57	221	4.24	3.12	0.64	4.875	10.71	15.24	33.5	32.14	33.91	179.4	260.9	23.05	1	5	11	1	1	1	0	0	10	0	0
CS124	30	285	3.05	1.1	1.62	0.679012	6.97	10.32	14.52	38.23	25.51	23	148.6	4.45	1	3	6	1	1	1	0	0	6	0	0
CS125	70	121	3.87	3.16	0.44	7.18182	10.72	16.9	25.52	33.82	55.81	37.3	120.7	34.09	0	1	1	1	0	0	1	0	4	1	1
CS126	46	231	7.42	6.7	1.97059	3.4	12.09	45.13	45.88	36.46	46.99	227.9	365.6	87.48	1	5	13	1	1	1	1	0	12	0	0
CS127	51	147	5.73	3.87	1.07	3.61682	16.84	11.06	22.68	40.54	50.21	58.2	230.8	26.89	1	2	2	1	0	0	0	0	2	0	0
CS128	69	218	4.77	3.11	1.18	2.63559	11.93	15.05	25.54	41.66	35.74	226.5	163.7	14.97	1	3	5	1	1	1	0	0	4	0	0
CS129	60	279	5.02	3.67	1.1	3.33636	7.2	26.45	28.84	35.25	44.27	52.4	133.2	4.11	1	4	6	1	0	0	0	0	4	0	0
CS131	70	83	4.42	3.98	3.77053	1.05556	8.98	8.91	30.2	28.5	21.92	90.3	230.6	53.2	1	5	13	1	1	1	0	1	14	0	0
CS132	62	183	5.12	4.24	1.10077	3.85185	12.83	18.14	21.69	30.03	52.62	91.8	264.7	77.36	1	5	12	1	1	1	0	1	14	0	0
CS133	34	157	3.31	1.88	1.15	1.63478	8.14	20.66	25.1	38.83	32.1	72.9	188.4	30.89	1	4	10	1	1	1	0	1	6	0	0
CS134	45	131	4.47	2.8	1.11	2.52252	14.12	34.57	34.54	44.4	45.17	116.8	139.6	9.58	1	5	9	1	1	1	0	1	7	0	0
CS135	66	77	4.84	3.35	1.06	3.16038	11.04	20.58	19.98	41.5	44.77	90.1	155.1	7.68	1	4	9	1	0	0	0	0	4	0	1
CS136	53	199	6.45	4.35	1.67	2.60479	10.96	35.38	33.03	43.57	66.1	106.5	197.5	13.17	0	2	2	1	0	0	0	0	2	0	1
CS138	26	215	4.17	2.28	1.35	1.68889	9.74	12.65	13.47	39.85	47.61	42.6	115.5	1.78	0	1	1	1	0	0	0	0	1	0	0
CS139	64	143	5.05	3.62	1.1	3.29091	8.26	15.82	31.34	38.46	39.02	41.9	208.5	37.09	1	5	9	1	1	1	1	0	8	0	0
CS140	61	236	3.14	2.4	0.45	5.33333	9.25	19.08	23.22	34.39	78.03	33.2	208.8	57.17	1	5	12	1	1	1	0	1	9	0	0
CS141	25	253	3.56	1.6	1.6	1	6.07	52.82	54.11	37.63	33.18	50.1	245.9	7.95	1	2	5	1	0	0	0	0	4	0	0
CS142	72	202	6.17	4.7	1.01	4.65347	28.43	12.68	36	37.13	46.93	53.5	304.4	91.16	1	4	14	1	1	1	1	1	9	0	1
CS145	41	259	7.19	4.95	1.36	3.63971	14.31	30.21	25.24	39.47	51.92	57.5	182.8	21.57	0	1	1	1	1	1	0	1	2	1	0
CS147	21	260	5.55	2.99	2.1	1.42381	16.95	16.23	22.62	36.9	77.98	60.4	133.8	4.17	1	2	5	1	1	1	0	0	2	0	0
CS148	51	372	6.23	3.53	2.11	1.67299	15.45	14.49	31.24	40.3	62.19	127	218.8	2.27	1	3	7	1	0	0	0	0	5	0	0
CS149	47	194	3.44	2.22	0.91	2.43956	9.09	12.16	18.95	35.31	33.37	68.7	169.4	10.26	1	5	12	1	0	0	1	0	6	0	0
CS151	64	96	3.3	2.38	0.61	3.90164	7.25	9.64	23.41	35.65	54.24	58.5	139.7	6.77	1	4	7	1	1	1	1	1	6	0	0
CS152	26	208	3.32	2.23	0.83	2.68675	6.04	10.23	26	38.37	54.66	89.4	234.7	29.85	1	2	5	1	1	1	1	1	3	0	0
CS153	78	118	3.9	2.95	0.62	4.75806	9.51	13.65	26.9	30.74	97.69	36	207.1	61.73	1	5	12	1	1	1	1	1	10	1	0
CS154	53	273	5.63	2.99	2.2	1.35909	7.6	20.2	23	42.3	40.2	36.9	119.6	2.2	1	3	7	1	1	1	0	0	4	0	0
CS155	61	189	6.27	4.18	1.41	2.96454	9.62	58.12	59.53	34.93	67.44	120.9	301.6	91.35	1	4	13	1	1	1	0	0	8	0	0
CS156	59	123	2.74	1.81	0.75	2.41333	14.31	12.2	24.04	36.81	52.36	195.2	206	16.21	1	3	5	1	1	1	0	0	3	0	0
CS157	57	161	3.09	2.13	0.72	2.95833	6.64	16.16	23.08	34.73	46.78	90.1	212.5	15.7	1	5	12	1	1	1	1	1	7	0	0
CS158	22	233	3.82	2.21	1.25	1.768	11.33	25.65	20.66	40.68	86.8	25.5	135.1	7.57	0	1	3	1	1	1	0	0	2	0	0
CS159	39	80	3.83	2.37	1.14	2.07895	8.97	27.24	25.25	35.36	84.85	76.3	146.5	12.66	1	3	6	1	1	1	0	0	2	0	0

## Sheet: validation cohort
case no.	age	platelet count	white blood cell count	neutrophil count	lymphocyte count	NLR	total bilirubin	ALT	AST	albumin	creatinine	creatine kinase	lactic dehydrogenase	C-reactive protein	number of segments involved	crazy-paving	CT severity score	outcome
YY002	35	163	4.23	2.68	1.22	2.19672	6.84	20.01	20.52	37	46.26	101.3	113.3	2.04	4	1	3	0
YY003	58	168	5.47	3.27	1.84	1.77717	10.13	16.6	18.88	39.4	44.79	104.8	121	0.2	8	0	7	0
YY005	63	124	3.24	2.01	0.93	3.1	14.53	22.06	35.38	34	39.46	na	336.1	77.05	18	0	17	1
YY006	26	175	5.59	4.01	1.28	3	28.7	25	25	37.5	81.26	29.9	383.1	na	6	0	6	0
YY007	45	164	7.48	6.08	0.96	6.33333	10.27	31.62	41.96	37.3	51.21	136.2	179.1	45.41	15	1	13	0
YY008	65	146	3.38	2.51	0.6	4.18333	11.74	12.38	18.28	37.9	42	64.7	124.5	30.09	13	0	9	0
YY009	55	148	6.49	4.53	1.39	1.8954	17.93	55.53	44.36	32	95.74	36.2	171.8	48	14	0	12	1
YY010	36	100	4.62	2.68	0.98	2.73469	10	15	15	35.5	48	na	218.8	31.26	10	1	6	0
YY011	59	196	3.46	1.81	1.53	1.18301	19.74	9.47	15.66	33.6	51.59	76.4	140.9	0.8	12	1	11	0
YY012	65	171	4.54	2.64	0.97	2.72165	14.63	26.08	24.25	32.4	288.7	na	153	49.49	8	1	6	0
YY013	60	88	2.24	1.38	0.7	1.97143	10	30	44.52	35.5	48	na	227.4	24.87	2	1	2	0
YY014	30	127	3.64	1.84	1.4	1.31429	15.97	33.71	26.81	38.1	70.34	170.5	210.7	na	7	0	3	0
YY015	62	152	4.9	4.35	0.82	5.30488	11.58	15.81	19.78	37.7	69.17	84.4	178.1	16.93	12	0	5	0
YY016	32	181	4.65	2.92	1.12	2.60714	6.88	20.76	21.59	36.9	27.6	39.9	104.3	12.21	6	0	3	0
YY018	50	123	4.38	2.16	1.76	1.22727	10	15	15	34.9	87.45	na	218.9	na	2	1	2	0
YY019	54	146	3	1.71	0.99	3	10	15	15	30	48	210	222.8	na	9	1	9	0
YY020	21	262	6.1	3.05	2.19	1.39269	7.29	4.28	19.16	41.8	69.77	68.1	111.9	21.3	4	0	4	0
YY021	66	178	2.68	1.06	1.17	0.905983	9.99	11.49	18.76	38.2	73.42	24.7	217.9	37.59	4	0	1	0
YY022	43	181	6.26	4.7	1.09	4.31193	39.2	35.32	21.15	39.4	67.26	38.4	198	38	8	1	7	0
YY023	50	184	4.57	5.55	1.54	3.6039	25.19	18.76	27.13	36.5	27.79	40.8	100.8	14.89	13	0	13	0
YY024	46	139	5.4	3.24	1.41	2.29787	10	15	15	35.5	48	na	153	3	5	0	3	0
YY025	48	193	3.39	2.01	0.96	2.09375	10	15	15	37.7	28.69	na	153	18	13	1	7	0
YY026	44	87	2.64	1.22	1.09	1.11927	18.56	19.77	25.03	37.5	69.98	81	148.2	8.99	11	0	8	0
YY027	57	123	5.43	3.32	1.61	2.06211	7.59	44.32	48.67	23.8	27.36	54.5	194.5	8.08	13	0	10	0
YY029	62	197	3.28	1.95	0.87	2.24138	12.29	28.25	23.62	38.6	60.58	na	265.7	48.73	15	1	13	0
YY030	31	203	5.85	3.22	2.1	1.53333	19.52	18.23	15.55	40.1	56.98	86.2	183.8	22.83	6	1	5	0
YY031	46	163	4.32	2.59	1.16	3.9569	23.83	9.44	21.31	36.8	32.78	48	7.1	71.69	14	1	17	0
YY032	25	141	4.54	3.58	0.66	3	10	10	13.56	35.4	48	na	153	1.36	5	0	3	0
YY033	24	205	4.53	2.88	1.28	2.25	10	10	10	40.8	34.31	na	153	3.58	4	1	4	0
YY034	59	205	5.59	3.83	1.12	3.41964	13.21	29.51	34.06	65.9	44.52	77	282.6	63.08	15	1	8	0
YY035	34	212	7.47	5.55	1.76	2.73551	13.41	34.94	23.89	40.4	63.9	171.5	195.8	8	7	1	4	0
YY036	49	189	4.72	2.99	1.17	2.55556	17.85	32.46	35.88	26.1	38.83	68.5	411.2	63.47	15	1	12	0
YY037	52	108	5.97	4.23	1.05	4.02857	12.73	19.45	22.54	32.1	51.36	87.7	123.9	5.56	15	0	9	0
YY038	48	168	4.68	3.28	1.09	3.00917	21.91	14.06	26.21	41.3	57.92	95.4	247.7	50.33	14	0	13	0
YY039	43	166	4.38	2.92	1.06	2.75472	11.13	26.29	40.13	40.3	56.57	83.6	138.9	14.82	8	0	8	0
YY040	48	208	4.57	2.99	1.28	3	23.5	26.86	28.85	35.5	48	82.9	252.4	35.8	15	1	8	0
YY041	56	127	3.69	2.28	0.94	2.42553	22.11	44.3	47.8	38.7	48	na	153	na	8	1	7	0
YY042	44	96	4.41	2.56	0.95	2.69474	16.68	19.43	13.2	36.4	62.87	na	153	47.65	14	1	8	0
YY043	48	260	2.89	2.14	2.56	0.835938	10.61	37.69	27.04	36	47.98	584.1	324.7	58.4	13	0	8	0
YY044	65	217	5.01	2.89	2.49	1.16064	17.89	29.89	31.45	39.6	60.87	176.9	217.1	19.04	7	0	5	0
YY047	59	116	4.57	3.59	1.18	3.04237	15.79	26.88	24.38	39.7	48	na	153	52.27	8	1	5	0
YY048	68	178	3.7	2.33	1.01	2.30693	17.72	58.78	73.54	38.8	56.69	177.5	322.7	7.13	15	0	8	0
YY049	44	58	1.84	0.92	0.58	1.58621	26.34	15.43	27.55	34.9	41.75	74.3	248.4	5.44	6	1	6	0
YY050	23	106	3.82	1.6	1.75	0.914286	10.33	26	26.66	34.8	46.62	47.7	189.4	0.1	5	0	5	0
YY051	35	199	2.3	0.83	1.15	0.721739	13.79	10.98	18.81	34.8	29.29	26.2	189.5	1.8	10	1	9	0
YY052	58	120	3.51	1.97	0.53	3.71698	11.1	25.4	27	40.4	73.3	279	76	0.5	12	0	6	0
YY053	40	172	4.21	2.03	1.67	1.21557	21.71	24.51	27.79	33.6	62.88	335.5	346.5	65.63	10	1	6	0
YY055	53	255	8.58	6.24	1.6	3.9	10.19	13.27	18.43	36	46.42	72.9	246.4	39.52	6	0	7	0
YY056	46	282	6.11	4.23	1.82	2.32418	8.43	18.37	15.63	33.2	43.97	34	182.7	33.74	16	1	8	0
YY057	66	199	4.99	4.93	0.64	3.0061	11.45	23.89	52.411	43.97	76.1	34.4	303.8	70.29	17	0	15	1
YY059	38	180	3.3	2.08	0.92	3	17.65	11.86	22.5	39.9	54.92	103.5	163.4	2.77	4	0	2	0
YY060	66	158	5.42	4.56	0.56	3	15.79	18.76	25.22	36.2	111.1	164.5	167.4	5.05	12	0	4	0
YY061	51	159	4.53	1.93	2.16	0.610759	22.86	62.18	59.31	42.1	57.12	51.3	136.6	na	10	0	4	0
YY062	59	114	3.58	2.08	1.1	1.89091	26.47	50.26	50.63	42.9	91.09	198.9	178.9	32.3	11	0	5	0
YY063	75	84	3.27	1.97	0.72	2.73611	22.9	30.45	25.96	41.5	66.63	83.6	156	53.1	8	1	5	0
YY064	48	193	5.54	3.96	1.28	3	10	10	10	35.5	48	na	153	5	2	1	2	0
YY065	28	368	7.64	5.58	1.45	5.22759	9.64	98	70.89	37.8	54.08	798.3	501.5	106.63	15	1	14	0
SY001	43	199	5.23	3.58	1.02	3.5098	10.16	70	80	25.84	75.7	554	400	42.9	17	0	20	1
SY002	59	154	5.26	4.68	0.52	9	9	19.5	36.3	31.9	44.5	97	359.6	40.27	18	0	25	1
SY007	38	126	6.21	5.98	0.8	7.475	19.86	39.4	34.3	41.6	64	75.34	247.4	31.9	13	0	14	1
SY009	63	298	7.48	5.62	0.62	5.32099	10.27	53	27	29.09	56.6	45	214	28.8	18	0	18	1
SY010	80	151	5.71	5.13	0.28	5	8.5	54.4	54.6	34.84	101.7	164	270.1	48	9	1	10	1
SY015	75	153	6.43	5.22	0.73	7.15068	7.28	16.8	25.6	24.8	85.5	179.65	308.7	31.9	18	0	23	1
SY016	54	262	6.48	5.52	1.09	5.06422	26	32	20	30.24	83.3	51.78	331.3	120	18	0	23	1
SY019	43	122	3.02	2.08	0.68	3.05882	14.82	15.3	24.5	37.8	73.7	162.93	260.7	32.7	6	0	6	0
SY020	34	210	4.18	2.47	1.39	1.77698	18.23	15	27	39.8	53.9	87	207	0.25	5	1	4	0
SY022	50	182	5.25	5.89	0.75	7.85333	20.17	13	21	35.66	70.5	135	166	2.49	12	0	9	0
SY023	39	282	5.04	3.49	0.96	3.63542	4.87	31	46	31.97	30.3	51	565	0.01	15	1	18	0
SY026	35	190	3.15	2.48	1.19	2.08403	21.79	35	50	38.72	85.7	260	247	17.1	16	0	15	0
SY027	19	247	4.27	3.69	0.82	4.5	17.83	11.4	19.6	39.4	50.7	92.53	161.6	11.5	4	1	4	0
SY028	39	201	4.96	3.68	0.68	5.41176	16.47	37	28	30.98	45.5	68	188	48.2	11	1	9	0
SY029	40	174	5.19	3.72	0.98	3.79592	7.72	13	20	34.94	202.5	58	171	34.1	14	1	11	0
SY030	39	205	3.98	2.8	0.83	3.37349	8.42	19	21	36.38	58.4	122	196	2.73	14	0	10	0
SY031	28	229	4.64	2.47	1.75	1.41143	20.4	19.5	21.7	46.19	60.5	154.09	179	1	2	0	2	0
SY032	40	134	3.13	1.78	0.63	2.8254	20.27	36	38	36.92	48.5	71	197	15	10	1	8	0
SY033	43	138	4.26	3.22	0.62	5.19355	8.7	14	22	35.03	67.2	69	137	2.26	6	1	6	0
SY034	23	205	5.19	1.24	1.65	0.751515	22.99	61	35	39.98	61.2	132	261	0.85	11	1	10	0
SY035	19	250	4.07	2.23	1.48	1.50676	13.2	17	19	43.22	30	46	132	0.45	6	0	6	0
SY036	20	295	5.13	4.93	1.48	3.33108	7.7	20	25.2	40.12	40.4	43	87.1	1.1	6	0	5	0
SY037	30	234	4.97	5.65	1.69	3.3432	12.33	13.6	24.8	39.9	19.8	63.65	121.9	0.91	10	0	9	0
SY038	52	175	4.63	2.35	1.65	1.42424	5.61	23	32	41.51	55	86	188	7.51	1	0	3	0
SY039	47	265	5.53	4.16	0.92	4.52174	9.02	29	32	38.72	58.1	112	202	30.4	17	1	13	0
SY040	42	97	4.1	2.5	0.97	2.57732	10.16	47	67	40.16	65.2	1231	299	9.12	16	1	14	0
SY042	29	139	6.79	4.1	2.25	1.82222	24.8	25.1	23.4	45.88	49.3	59	137.2	4.75	10	0	7	0
SY044	75	115	2.13	1.31	0.53	2.4717	12.95	17.7	34	30.6	59.9	146.11	198.9	25.4	15	1	13	0
SY046	23	264	4.09	2.9	1.48	1.95946	29.42	29.4	22.3	46.6	65.5	82.27	172.9	na	3	0	2	0
SY047	53	188	5.01	3.86	0.81	4.76543	11.27	22.4	15.7	39.2	24.5	48.36	220.8	7.51	7	1	9	0
SY048	46	235	5.51	4.07	1.06	5.72642	6.85	18.2	27	40.6	29.2	61.09	143.3	22.2	5	1	4	0
SY049	48	249	5.7	3.43	1.66	2.06627	11.05	61.3	42.2	44.1	35.8	100.7	264.4	na	8	1	5	0
SY050	27	194	2.89	1.49	1.13	1.31858	12	22.1	27.2	43.3	74.8	146.21	182.9	5.19	3	1	3	0
SY051	69	225	2.9	1.53	1.07	1.42991	11.9	18.3	33	35.2	10.9	51.3	275	44.2	15	1	17	0
SY052	51	197	4.63	2.32	2.03	1.14286	9.67	11.7	25.2	40.5	24.7	84.55	238.6	na	6	0	4	0
SY053	43	223	3.53	2.29	0.86	2.66279	18.9	33.7	39.2	46.56	69.9	300	283.8	na	9	1	8	0
SY054	34	228	4.68	2.93	1.28	2.28906	19.8	10.5	16.4	42.43	76.3	65	131.7	na	7	1	7	0
SY057	30	233	4.86	2.5	1.98	1.26263	17.2	13.5	13.9	39.36	-3.2	57	137	0.32	5	0	3	0
SY059	40	232	3.77	1.53	1.84	0.831522	11.71	11	19	33.23	44.2	45	132	1.65	5	1	7	0
SY060	47	216	5.44	4.07	0.67	6.07463	5.9	60.6	32.3	32.83	34.9	17	110.5	na	15	1	10	0
SY061	45	261	7.68	7.09	1.48	2.85887	7.1	54.6	31.4	38.01	42.2	41	145.7	na	5	0	3	0
SY062	23	268	8.72	6.19	1.63	3.79755	12	30.9	20.3	42.72	49.4	45	119.9	0.46	4	0	2	0
SY065	28	233	3.38	2.05	0.99	2.07071	6.5	15.1	27.5	39.16	27.3	70	186.9	na	3	0	2	0
SY066	47	233	8.78	7.48	1.9	3.93684	8.7	38.5	26.2	43.29	43.6	33	148.3	1.39	6	0	6	0
SY067	37	155	7.64	7.12	1.67	4.26347	6.9	68.3	37.3	43.2	62.7	73	120.7	1	7	0	7	0
SY068	44	218	6.64	3.6	2.41	1.49378	12.7	57.4	30.8	38.59	53.6	36	216.6	na	6	0	8	0
SY069	21	256	7.63	4.86	2.09	1.57282	6.59	17.4	23.7	40.1	44.7	64.89	139.1	1	3	0	3	0
SY070	82	239	6.32	3.32	2.32	1	4.17	13.4	16.9	32.6	115.6	62.7	178.1	na	14	0	14	0
SY078	29	289	2.32	1.77	0.91	1.94505	4.94	16.8	28.2	44.8	24.3	45.41	142.4	na	4	0	5	0
